# Supplementary material for: Phages Shape the Transformation of Organic Matter During Composting
Source: Microb Biotechnol. 2025 Dec 21;18(12):e70291. doi: 10.1111/1751-7915.70291 (PMC12719608; doi:10.1111/1751-7915.70291)
Supplement: Supplementary file 2 — Table S2: KOs related to microbial Y, A, and S life‐history strategy. [file MBT2-18-e70291-s001.xlsx]

## Sheet: Sheet1
Table S2. KOs related to microbial Y, A, and S life-history strategy
	KO number	KEGG Description
Y-strategy related	K22205	S-adenosyl-L-methionine hydrolase (adenosine-forming)
	K00145	N-acetyl-gamma-glutamyl-phosphate reductase
	K00303	Sarcosine oxidase, subunit beta
	K00305	Sarcosine oxidase, subunit gamma
	K00309	Dimethylglycine oxidase
	K00013	Histidinol dehydrogenase
	K01439	Succinyl-diaminopimelate desuccinylase
	K00872	Homoserine kinase
	K11212	LPPG:FO 2-phospho-L-lactate transferase
	K14941	2-phospho-L-lactate guanylyltransferase
	K05979	2-phosphosulfolactate phosphatase
	K14656	FAD synthetase
	K00796	Dihydropteroate synthase
	K01495	GTP cyclohydrolase IA
	K09121	Pyridinium-3,5-bisthiocarboxylic acid mononucleotide nickel chelatase
	K02492	Glutamyl-tRNA reductase
	K22699	Sulfide-dependent adenosine diphosphate thiazole synthase
	K03185	2-octaprenyl-6-methoxyphenol hydroxylase
	K00995	CDP-diacylglycerol---glycerol-3-phosphate 3-phosphatidyltransferase
	K13935	Malonate decarboxylase epsilon subunit
	K00574	Cyclopropane-fatty-acyl-phospholipid synthase
	K01480	Agmatinase
	K17828	Dihydroorotate dehydrogenase (NAD+) catalytic subunit
	K13582	Localization factor PodJL
	K13583	GcrA cell cycle regulator
	K13592	Regulator of CtrA degradation
	K06916	Cell division protein ZapE
	K04074	Cell division initiation protein
	K08304	Membrane-bound lytic murein transglycosylase A
	K04768	Acetoin utilization protein AcuC
	K18334	L-fuconate dehydratase
	K01812	Glucuronate isomerase
	K14259	2-dehydro-3-deoxy-D-arabinonate dehydratase
	K00034	Glucose 1-dehydrogenase
	K00851	Gluconokinase
	K18314	(R)-citramalyl-CoA lyase
	K00354	NADPH2 dehydrogenase
	K02276	Cytochrome c oxidase subunit III
	K02298	Cytochrome o ubiquinol oxidase subunit I
	K06919	Putative DNA primase/helicase
	K03624	Transcription elongation factor GreA
	K03709	DtxR family transcriptional regulator, Mn-dependent transcriptional regulator
	K03718	Lrp/AsnC family transcriptional regulator, regulator for asnA, asnC and gidA
	K09017	TetR/AcrR family transcriptional regulator
	K13639	MerR family transcriptional regulator, redox-sensitive transcriptional activator SoxR
	K21600	CsoR family transcriptional regulator, copper-sensing transcriptional repressor
	K06878	tRNA-binding protein
	K07565	60S ribosome subunit biogenesis protein NIP7
	K06176	tRNA pseudouridine13 synthase
	K14415	tRNA-splicing ligase RtcB (3'-phosphate/5'-hydroxy nucleic acid ligase)
	K03263	Translation initiation factor 5A
A-strategy related	K01222	6-phospho-beta-glucosidase
	K01223	6-phospho-beta-glucosidase
	K01187	alpha-glucosidase
	K01188	beta-glucosidase
	K05349	beta-glucosidase
	K05350	beta-glucosidase
	K01225	cellulose 1,4-beta-cellobiosidase
	K01179	endoglucanase
	K01182	oligo-1,6-glucosidase
	K01199	glucan endo-1,3-beta-D-glucosidase
	K01176	alpha-amylase
	K07405	alpha-amylase
	K07406	alpha-galactosidase
	K07407	alpha-galactosidase
	K01206	alpha-L-fucosidase
	K01209	alpha-N-arabinofuranosidase
	K01224	arabinogalactan endo-1,4-beta-galactosidase
	K01190	beta-galactosidase
	K12308	beta-galactosidase
	K01192	beta-mannosidase
	K01195	beta-glucuronidase
	K03928	carboxylesterase
	K01044	carboxylesterase
	K03927	carboxylesterase type B
	K01180	endo-1,3(4)-beta-glucanase
	K01181	endo-1,4-beta-xylanase
	K01212	levanase
	K01048	lysophospholipase
	K01218	mannan endo-1,4-beta-mannosidase
	K01198	xylan 1,4-beta-xylosidase
	K00104	glycolate oxidase
	K00429	catalase
	K03781	catalase
	K03782	catalase/peroxidase
	K00433	chloride peroxidase
	K00428	cytochrome c peroxidase
	K00432	glutathione peroxidase
	K03862	vanillate monooxygenase
	K03863	vanillate monooxygenase
	K01193	beta-fructofuranosidase
	K01194	alpha,alpha-trehalase
	K00134	glyceraldehyde 3-phosphate dehydrogenase
	K01236	maltooligosyltrehalose trehalohydrolase
	K01226	trehalose-6-phosphate hydrolase
	K01232	maltose-6'-phosphate glucosidase
S-strategy related	K17758	ADP-dependent NAD(P)H-hydrate dehydratase
	K22447	Archaeal chaperonin
	K03546	DNA repair protein SbcC/Rad50
	K03547	DNA repair protein SbcD/Mre11
	K05982	Deoxyribonuclease V
	K13693	Glucosyl-3-phosphoglycerate synthase
	K01087	Trehalose 6-phosphate phosphatase
	K03498	trk system potassium uptake protein
	K03549	KUP system potassium uptake protein
	K01546	Potassium-transporting ATPase potassium-binding subunit
	K01547	Potassium-transporting ATPase ATP-binding subunit
	K08681	Pyridoxal 5'-phosphate synthase pdxT subunit
	K06200	Carbon starvation protein
	K16137	TetR/AcrR family transcriptional regulator, transcriptional repressor for nem operon
	K02217	Ferritin
	K22737	Erythrin-vacuolar iron transport family protein
	K09165	Dodecin
	K03449	MFS transporter, CP family, cyanate transporter
	K03281	Chloride channel protein, CIC family
	K01577	Oxalyl-CoA decarboxylase
	K11209	GSH-dependent disulfide-bond oxidoreductase
	K06443	Lycopene beta-cyclase
	K12955	Cation-transporting P-type ATPase I
	K16264	Cobalt-zinc-cadmium efflux system protein
	K15726	Cobalt-zinc-cadmium resistance protein CzcA
	K09819	Manganese/iron transport system permease protein
	K07301	Cation:H+ antiporter
	K03313	Na+:H+ antiporter, NhaA family
	K06197	Cation transport regulator
	K05568	Multicomponent Na+:H+ antiporter subunit D
	K02075	Zinc/manganese transport system permease protein
	K05716	Cyclic 2,3-diphosphoglycerate synthetase
	K03089	RNA polymerase sigma-32 factor
	K12978	Lipid A 4'-phosphatase
	K00570	Phosphatidylethanolamine/phosphatidyl-N-methylethanolamine N-methyltransferase
	K21679	Hydroxysqualene synthase
	K22705	Hopanoid C-2 methylase
